# Supplementary material for: Fabrication of ZnO Ceramics with Defects by Spark Plasma Sintering Method and Investigations of Their Photoelectrochemical Properties
Source: Nanomaterials (Basel). 2021 Sep 26;11(10):2506. doi: 10.3390/nano11102506 (PMC8537134; doi:10.3390/nano11102506)
Supplement: Supplementary file 1 [file nanomaterials-11-02506-s001.zip]

Archive with 1 entries (1 files):
- nanomaterials-1375196-supplementary.pdf
